# Supplementary material for: Falls prevention interventions for community-dwelling older people living in mainland China: a narrative systematic review
Source: BMC Health Serv Res. 2020 Aug 28;20:808. doi: 10.1186/s12913-020-05645-0 (PMC7456050; doi:10.1186/s12913-020-05645-0)
Supplement: Supplementary file 1 — Additional file 1. The details of all eligible studies [file 12913_2020_5645_MOESM1_ESM.xlsx]

## Sheet: Table 1
Authors	Language	Study location	Study area	Study year	Study population	Study design	Study protocol	Intervention duration	Intervention type	Comparator	Outcome measurements	Results
Shi J, et al.[17]	Chinese	Beijing	Urban	2005	1512	Longitudinal	Unclear	4 years	Multiple	Compare to participants themselves pre intervention	Self-made questionnaire	The incidence of falls among 1512 interviewees was 18.0% (272) during the past 12 months at the baseline, while the standardized incidence rate of falls was 11.6% after the intervention. After the intervention, the proportions of people obtaining falls-related knowledge, never fearing of falls and often fearing of falls, and people with normal gait and with negative emotion were higher than those…
Li W, et al.[18]	Chinese	Beijing	Urban	2005	1678	RCT	Unclear	12 months	Multiple	Usual level of exercise	Self-made questionnaire, Environmental inspection	After the intervention, the falls prevenion knowledge in the intervention group was significantly better than that in the control group. The falls prevention behavior in the intervention group was significantly better than that in the control group. The incidence of falls in the intervention group (5.18%) was significantly less than that in the control group (7.60%).
Yan Q, et al.[19]	Chinese	Liaoning	Urban	2005	168	Longitudinal	Unclear	1 year	Multifactorial	-	Self-made questionnaire	After the intervention, 92% of respondents actively participated in the home environment risk factor modification activity. The incidence of falls was 9%, which was significantly lower than the average incidence of falls, 14%, reported in China.
Yan YY, et al.[20]	Chinese	Henan	Unknown	2006	233	Longitudinal	Unclear	18 months	Multiple	-	Self-made questionnaire	After the intervention, the community environment fall risk factor had been improved. The falls prevention knowledge and health behaviors had been significantly improved. The incidence of falls significantly decreased from 18.0% before the intervention to 11.5% after the intervention. The difference was statistically significant (χ=4.5, P≤0.05). The proportion of common causes of falls significan…
Zhuang J, et al.[21]	Chinese	Shanghai	Urban	2007	16	Longitudinal	Unclear	12 months	Single	-	Self-made questionnaire; Vicon motion capture systems and KISTLER dynamometer	After 3 months of combined exercise, the stride length and velocity increased significantly, while the amount of time spent in the double support phase decreased significantly. Hip and ankle dynamic range of motion increased significantly after exercise intervention. The ankle plantar-flexion joint angle at the phase of heel-contact decreased significantly, while the joint angle of knee flexion a…
Zhang LL, et al.[22]	English	Shanghai	Urban	2008	2,889 (pre intervention) and 3,021 (post intervention)	Longitudinal		1 year	Multiple	-	Self-made questionnaire	After the intervention, knowledge about the prevention of fall-induced injuries increased, as did attitudes, beliefs and good behaviors for fall prevention. Behavior modification was most notable with many behavior items changing significantly.
Wan QP, et al.[23]	Chinese	Shanghai	Urban	2009	411	Longitudinal	Unclear	12 months	Multiple	Compare to participants themselves pre intervention	Self-made questionnaire, Medical records	The incidence of falls and hospitalization due to falls (4.62% and 0.49%) after the intervention were significantly lower than those before the intervention (22.87% and 4.62%)
Duan F, et al.[24]	Chinese	Zhejiang	Urban	2009	60	RCT	Unclear	6 months	Single	every week a 70-minute general falls prevention education; general activities of daily living	Self-made questionnaire, standing forward test, timed up and go test, 10m maximum walking speed test	After the intervention, the index of physical performance in the intervention group was significantly higher than that in the control group.
Deng YN, et al.[25]	Chinese	Jiangxi	Unknown	2010	90	RCT	Unclear	Unclear	Multiple	usual care	Self-made questionnaire	Before the intervention, the incidence of falls in the control group was 17.8%, and the incidence of falls in the intervention group was 22.2%. There was no significant difference between the two groups. After the intervention, the incidence of falls in the control group was 24.4%, and the incidence of falls in the intervention group was 6.7%. The incidence of falls in the intervention group was …
Sun XL, et al.[26]	Chinese	Liaoning	Urban	2010	40	Longitudinal	Unclear	Unclear	Multiple	-	Self-made questionnaire, Timed Up and Go Test (TUGT)	No falls were reported in the 40 older people in the community.
GuLan DM, et al.[27]	Chinese	Xinjiang Uygur	Urban	2010	168	Longitudinal	Unclear	1 year	Multifactorial	-	Self-made questionnaire	After the intervention, 92% of respondents actively participated in the home environment risk factor modification activity. The incidence of falls was 9%, which was significantly lower than the average incidence of falls, 14%, reported in China.
Wang J, et al.[28]	Chinese	Shanghai	Urban	2010	300	Longitudinal	Unclear	1 year	Multifactorial	-	Modified Fall Risk for Older People in the Community Screening Tool (MFROP—Comm); Self-made questionnaire	After one year intervention, the incidence of falls significantly decreased from 37.6% before the intervention to 5.6% after the intervention.
Ma CH, et al.[29]	Chinese	Jiangshu	Urban	2011	100	Longitudinal	Unclear	Unclear	Multiple	-	Self-made questionnaire	After the intervention, the incidence of falls was significantly reduced.
Zhang C, et al.[30]	Chinese	Guangdong	Urban	2011	600	RCT	Unclear	1 year	Multiple	Usual care; general activities of daily living	Self-made questionnaire	After the intervention, the falls prevention knowledge, attitude and behavior in the intervention group were siginificantly higher than those in the control group. The incidence of falls and fall-related injuries in the intervention group were significantly lower than those in the control group.
Wang YH, et al.[31]	Chinese	Xinjiang Uygur	Urban	2012	156	RCT	Unclear	4 weeks	Single	Distribution of osteoporosis related health promoting materials	Self-made questionnaire	The number of fallers in the intervention group was less than that in the control group in the 1st, 6th and 8th month after the intervention. The number of fallers of older people aged 70 years and above in the intervention group was significantly less than that in the control group in the 8th month after the intervention.
Feng MM, et al.[32]	Chinese	Zhejiang	Urban	2012	198	RCT	Unclear	6 weeks	Single	Usual level of exercise	Star excursion balance test (SEBT), Timed up and go test (TUG), Exercise capacity scale (ECS), Stand and protract distance (SPD)	After the intervention, the activity performance of older people in the intervention group was significantly better than that in the control group.
Mao XR, et al.[33]	Chinese	Xinjiang Uygur	Urban	2012	100	RCT	Unclear	6 months	Multiple	Usual care	Self-made questionnaire	After the intervention, the incidence of falls in the intervention group (8.0%) was higher than that in the control group (26.0%). The falls prevention knowledge, attitud and behavior in the intervention group were significantly better than those in the control group.
Jiang CX, et al.[34]	Chinese	Hebei	Urban	2012	836	Longitudinal	Unclear	3 years	Multiple	Compare random samples of intervened participants pre and post intervention	Self-made questionnaire	The incidence of falls after the intervention (5.7%) was significantly lower than that before the intervention (11.6%). The falls prevention knowledge, attitude and behavior after the intervention were significantly better than those before the intervention.
Zhang CG, et al.[35]	Chinese	Shanghai	Urban	2012	1837	RCT	Unclear	18 months	Multiple	No additional activity; usual activities of daily living	Self-made questionnaire	The incidences of fall among 4 groups before intervention were 8.6%-12.6%, the differences of incidence and cognitive rates among 4 groups were not statistically significant. The difference of incidences of fall among 4 groups after intervention were statistically significant, pairwise comparison revised by Bonferroni method showed that the incidences of fall among 3 intervention groups(5.2%,5.1%…
Xie Y, et al.[36]	Chinese	Henan	Urban	2012	100	RCT	Unclear	Unclear	Multiple	usual care	Self-made questionnaire	After comprehensive community nursing intervention, the number of falls in the intervention group was significantly lower than that in the control group.
Liu YC, et al.[37]	Chinese	Hunan	Unknown	2012	124	RCT	Unclear	2 months	Multiple	usual care; general falls prevention education	Self-made questionnaire	After the intervention, the incidence of falls in the intervention group (8.06%) was significantly lower than that in the control group (22.58%).
Liu XY, et al.[38]	Chinese	Sichuan	Unknown	2012	47	Longitudinal	Unclear	12 weeks	Single	-	Timed Up and Go Test (TUGT), Eye Closed One Leg Standing Balance(ECLSB), Berg Balance Scale(BBS), Modified Falls Efficacy Scale(MFES) and Modified Falls Risk for Older People—Community Screening TOOl(MFROP—Com)	After 12 weeks intervention, the scores of Eye Closed One Leg Standing Balance(ECLSB), Berg Balance Scale(BBS) and Modified Falls Efficacy Scale(MFES) significantly increased. The scores of Modified Falls Risk for Older People—Community Screening TOOl(MFROP—Com) and Timed Up and Go Time(TUGT) significantly decreased.
Chen LP, et al.[39]	Chinese	Shaanxi	Urban	2012	36	Longitudinal	Unclear	6 months	Multiple	-	Self-made questionnaire, WHOQOL - BREF scale	After the intervention, the scores of life quality and the falls prevention awareness of older people had significantly increased.
Yang SL, et al.[40]	Chinese	Hunan	Unknown	2012	86	RCT	Unclear	3 months	Single	obstacle- avoiding training in simplex environments	Self-made questionnaire, 10m normal speed walking test, functional forward test, one leg standing test, timed up and go test (TUGT), knee extension torque test, lower limb sensitivity test, obstacle avoidance test	Comparing the motor function of two groups before and after training, the testing results were as follows: the paired t- test showed 10m walking time significantly reduced and 10m stride number significantly decreased; times of touching ground during 5s significantly increased; muscle strength of lower limbs significantly increased. The repetitive measure bi- level and two- factor variance analys…
Tang LJ, et al.[41]	Chinese	Jiangxi	Unknown	2013	60	RCT	Unclear	6 months	Single	Weekly telephone follow and monthly home visit	Mini-Balance Evaluation Systems Test (Mini-BESTest), Modified Fall Efficacy Scale (MFES)	After the intervention, the score of fall efficacy in the intervention group was significantly lower than that in the control group. The scores of ourdoor and indoor activities in the intervention group were significantly lower than those in the control group. The scores of Mini-BESTest in the intervention group were significantly higher than those in the control group.
Zheng WJ, et al.[42]	Chinese	Zhejiang	Urban	2013	62	RCT	Unclear	unclear	Multiple	Usual care	Self-made questionnaire, SF-36	After the intervention, the incidence of falls in the intervention group (3.23%) was significantly lower than that in the control group (12.90%). The falls prevention awareness in the intervention group was significantly better than that in the control group.
Xie XF, et al.[43]	Chinese	Guangdong	Rural	2013	280	RCT	Unclear	6 months	Multiple	Fall prevention education	Self-made questionnaire	After the intervention, the falls prevention awareness in the intervention group is significantly better than that in the control group. The incidence of falls in the intervention group (5.7%) was significantly higher than that in the control group (15.0%).
Ren HJ, et al.[44]	Chinese	Hebei	Urban	2013	160	RCT	Unclear	6 months	Single	No additional activity; usual care	Self-made questionnaire; Modified Fall Efficacy Scale (MFES); Berg Balance Scale (BBS); Grip strenght test; 30s repeat sit test; 10m straight walk test	The muscle strength training for the elderly can increase the muscle mass and muscle strength, which may improve the physical functional ability, and there was obvious effect in secondary prevention of decreased muscle strength in the elderly.
Liu XY, et al.[45]	Chinese	Sichuan	Urban	2013	108	RCT	Unclear	12 weeks	Multiple	usual activity; general falls prevention education every three weeks	Self-made questionnaire; Modified falls efficacy scale (MFES); Modified falls risk for older people in the community screening tool (MFROP-Com); Timed up and go test (TUGT)	After 12 weeks interventions, there was a statistically significant difference between the MFES scores and the risk of enviroments of the intervention group and the control group. The time of TUGT in the intervention group was significantly lower than that of the control group after 6 weeks interventions. The score of MFROP-Com in the intervention group was significantly lower than that in the co…
Zhan JH, et al.[46]	Chinese	Jiangxi	Unknown	2013	112	RCT	Unclear	1 year	Multiple	usual care	Self-made questionnaire	After the intervention, the incidence of falls in the intervention group (17.86%) was significantly lower than that in the control group (41.07%).
Guan SH, et al.[47]	Chinese	Guangdong	Urban	2013	60	RCT	Unclear	Unclear	Multifactorial	usual care	Self-made questionnaire, MORSE scale	After the intervention, the incidence of falls in the intervention group was significantly lower than that of the control group. The scores of self efficacy and the quality of life in the intervention group were significantly improved compared to those in the control group.
Li YL, et al.[48]	Chinese	Guangdong	Urban	2013	122	RCT	Unclear	1 year	Multiple	Usual care; general activities of daily living	Self-made questionnaire	After the intervention, the incidence of falls in the interventon group was significantly lower than that in the control group. The falls prevention awareness in the intervention group was significantly better than that in the control group.
Liu LD, et al.[49]	Chinese	Inner Monglia	Urban	2013	100	RCT	Unclear	Unclear	Multiple	Usual care; general activities of daily living	Self-made questionnaire	After the intervention, the incidence of falls in the intervention group (2.00%) was significantly lower than that in the control group (14.00%). The falls prevention awareness in the intervention group was significantly higher than that in the control group.
Zhang X, et al.[50]	Chinese	Shanghai	Urban	2013	200	Longitudinal	Unclear	1 year	Multiple	-	Self-made questionnaire	The incidence of falls of older people significantly decreased from 38% before the intervention to 27.1% after the intervention. The falls prevention awareness of older people significantly increased after the intervetnion. The home environment risk of falls was also significantly reduced after the intervention.
Mei D, et al.[51]	Chinese	Liaoning	Unknown	2013	310	Longitudinal	Unclear	1 year	Multiple	-	Self-made questionnaire	The incidence of falls of older people significantly decreased from 19.6% before the intervention to 11.5% after the intervention.
Zhao D, et al.[52]	Chinese	Sichuan	Urban	2014	116	RCT	Unclear	12 weeks	Multifactorial	Telephone and home visit for health education fortnightly	Modified Fall Efficacy Scale (MFES), Single item of the Fear of Falling (FOF) questionnaire, World Health Organization Quality of Life – BREF (WHOQOL-BREF)	After the intervention, the score of fall efficacy and the quality of life in the intervention group was significantly higher than those in the control group.
Zhou LL, et al.[53]	Chinese	Liaoning	Urban	2014	60	RCT	Unclear	unclear	Multiple	Usual care	Self-made questionnaire, SF-36	After the intervention, the incidence of falls in the intervention group (3.33%) was significantly less than that in the control group (20.00%). The quality of life in the intervention group was significantly higher than that in the control group.
You MY, et al.[54]	Chinese	Guangdong	Urban	2014	100	RCT	Unclear	unclear	Multiple	Health education	Self-made questionnaire	After the intervention, the falls prevention awareness in the intervention group is significantly higher than that in the control group. The incidence of falls in the intervention group (8.0%) was significantly higher than that in the control group (26.0%).
Ou YB, et al.[55]	Chinese	Yunnan	Urban	2014	60	RCT	Unclear	unclear	Multiple	Usual level of exercise	Tinetti test, Modified Fall Efficacy Scale (MFES)	After the intervention, the scores of Tinetti test and MFES in the intervention group were significantly better than those in the control group.
Tao WY, et al.[56]	Chinese	Zhejiang	Urban	2014	89	RCT	Unclear	6 months	Multiple	Usual care	Self-made questionnaire	After the intervention , the incidence of falls in the intervention group was significantly lower than that in the control group. The falls prevention knowledge and behavior in the intervention group were significantly better than those in the control group.
Deng XW, et al.[57]	Chinese	Guangdong	Urban	2014	2643	Cluster RCT	Unclear	2 years	Multiple	Usual care	Self-made questionnaire	After the health education intervention, the falls prevention knowledge in the intervention group was significnatly higher than that in the control group.
Xiao Y, et al.[58]	Chinese	Zhejiang	Urban	2014	110	RCT	Unclear	Unclear	Multiple	No additional activity; usual care	Self-made questionnaire	The incidence of falls in the intervention group was significantly lower than that in the control group.
Liu X, et al.[59]	Chinese	Guangdong	Urban	2014	80	RCT	Unclear	2 years	Multiple	home visit every 6 months	Self-made questionnaire	After the care，the osteoporosis and the incidence of total fracture rate in the intervention group were significantly lower than those in the control group.
Ji YQ, et al.[60]	Chinese	Zhejiang	Urban	2014	128	RCT	Unclear	Unclear	Multiple	usual care	Self-made questionnaire	In the community preventive nursing care group, the older patients with hypertension or diabetes were more satisfied with the nursing service than the regular group. The community preventive nursing care group had better knowledge of their own diseases and falls prevention awareness than the regular group. Before the intervention, the negative emotions and quality of life in two groups were simil…
Zhang RL, et al.[61]	Chinese	Zhejiang	Urban	2014	120	RCT	Unclear	6 months	Multiple	general falls prevention education	Self-made questionnaire	After the intervention, the score of osteoporosis knowledge of the interventional group had been significantly improved compared to the control group. The result of osteoporosis health belief scale showed a significant difference between the intervention and control groups in regards of munity, seriousness, benefit of calcium uptake and so on. The result of the high-risk behavior showed a signifi…
Li W, et al.[62]	Chinese	Hainan	Unknown	2014	43	RCT	Unclear	1 year	Multifactorial	Usual care	Self-made questionnaire, Barther score	After the intervention, the incidence of falls in the intervention group (11.11%) was significantly lower than that in the control group (40.00%).
Chen CF, et al.[63]	Chinese	Shanghai	Urban	2015	2310	RCT	Unclear	24 weeks	Single	Casual walking	Modified Falls Risk for Older People in the Community Screening Tool (MFROP-Com), World Health Organization Quality of Life – BREF (WHOQOL-BREF)	After 24 weeks intervention, the total score of MFROP-Com in the intervention group was significantly lower than that in the control group. After 12 weeks intervention, the score of each domain of the WHOQOL-BREF scale in the intervention group was significantly higher than that in the control group. After 24 weeks intervention,the scores of quality of life in the field of life and psychological …
Zhang J, et al.[64]	Chinese	Liaoning	Urban	2015	120	RCT	Unclear	8 weeks	Single	Usual level of exercise	Tetrax fall risk assessment system	After 8 weeks intervention, the fall risk score in the intervention group was significantly lower than that in the control group. The falls risk of older people with balance training was 1.63 times higher than that of older people without balance training.
Mou YD, et al.[65]	Chinese	Hubei	Urban	2015	106	RCT	Unclear	6 months	Multiple	Simple education on disease related health tips	Self-made questionnaire, Medical records	After the intervention, the incidence of falls in the intervention group (9.43%) was significantly less than that in the control group (30.19%).
Ma HX, et al.[66]	Chinese	Xinjiang Uygur	Urban	2015	110	RCT	Unclear	unclear	Multiple	Usual care, verbal health education	Self-made questionnaire	After the intervention, the incidence of falls in the intervention group (7.2%) was higher than that in the control group (16.36%). The falls prevention knowledge in the intervention group was significantly better than that in the control group.
Li DY, et al.[67]	Chinese	Zhejiang	Urban	2015	100	RCT	Unclear	unclear	Multiple	Health education	Self-made questionnaire	After the intervention, the falls prevenion knowledge in the intervention group was significantly better than that in the control group. The incidence of falls in the intervention group (8.0%) was significantly less than that in the control group (26.0%).
Zhou LW, et al.[68]	Chinese	Guangdong	Rural	2015	110	Longitudinal	Unclear	6 months	Multiple	Compare to participants themselves pre intervention	Self-made questionnaire	The falls prevention knowledge after the intervention was significantly better than that before the intervention.
Lu HL, et al.[69]	Chinese	Shanghai	Urban	2015	112	RCT	Unclear	unclear	Multiple	Usual care	Self-made questionnaire	After the intervention , the incidence of falls in the intervention group was significantly lower than that in the control group. The falls prevention awareness in the intervention group was significantly better than that in the control group.
Liang YY, et al.[70]	Chinese	Guangdong	Urban	2015	150	RCT	Unclear	1 year	Multiple	general falls prevention education	Self-made questionnaire	Less incidence of falls, higher prevention awareness in the intervention group after 1 year intervention compared to the control group.
Li J, et al.[71]	Chinese	Guangdong	Urban	2015	90	RCT	Unclear	Unclear	Multiple	Usual care	Self-made questionnaire	The incidence of falls in the study group was significantly lower thanthat in the control group ( P≤0.05) .The study group was significantly better than the control group ( P≤0.05) inthe aspects of reasonable diet,regular physical examination,medication compliance,proper medication and homeenvironment modification.
Li H, et al.[72]	Chinese	Shanghai	Urban	2015	129	RCT	Unclear	12 weeks	Multiple	general falls prevention education every three weeks	Self-made questionnaire; Functional gait assessment (FGA)	After 12 weeks intervention, the scores were evaluated with functional gait assessment (FGA), the total score of the intervention group was higher than that of the control group, and the difference was statistically significant (P≤0.05). In comparison of falls, the difference between the two groups has the statistical significance (P≤0.001).
Li J, et al.[73]	Chinese	Shandong	Urban	2015	166	RCT	Unclear	Unclear	Multiple	No additional activity; usual care	Self-made questionnaire	The incidence of falls and the incidence of fractures and serious injuries during the intervention group were significantly lower than those of the control group, and the nursing satisfaction was significantly higher than that of the control group.
Jiang CY, et al.[74]	Chinese	Shanghai	Urban	2015	100	Longitudinal	Unclear	1 year	Multiple	-	Self-made questionnaire	The rate of falls and the scores of fall risk assessment were significantly lower after the intervention. The scores of the knowledge, attitude and practice of falls prevention were significantly improved after the intervention. The scores of fall environment risk factor assessment were significantly lower after the intervention.
Guo YF, et al.[75]	Chinese	Xinjiang Uygur	Urban	2015	200	Longitudinal	Unclear	1 year	Multifactorial	-	Self-made questionnaire	After the intervention, the incidence of falls in the II-level and III-level fall risk older people was significantly decreased after the intervention. The scores of falls prevention knowledge, attitude and behavior were significantly increased.
Guo YF, et al.[76]	Chinese	Xinjiang Uygur	Urban	2015	200	Longitudinal	Unclear	1 year	Multifactorial	-	Self-made questionnaire	After the intervention, the number of falls among the II-level and III-level fall risk tumble groups significantly decreased. The average scores of falls prevention knowledge, attitude and behavior significantly increased.
Zeng YY, et al.[77]	Chinese	Guangdong	Unknown	2015	160	RCT	Unclear	Unclear	Multifactorial	Usual care; general activities of daily living	Self-made questionnaire, Morse scale	After the intervention, the number of falls in the intervention group was significantly lower than that in the control group, and the falls prevention knowledge, attitude and behavior and attitude were significantly higher than those in the control group.
Yuan Y, et al.[78]	Chinese	Shanghai	Urban	2016	100	RCT	Unclear	1 year	Multiple	general falls prevention adivce	Self-made questionnaire; Berg Balance Scale (BBS); Motricity index	Mean OKT score, BBS score and motricity index score increased significantly before and after intervention between the control group and intervention group; the incidence rate of falls in the intervention group was lower than that of the control group after 10 months intervention.
Wang JY, et al.[79]	Chinese	Beijing	Urban and Rural	2016	241	RCT	Unclear	5 months	Multiple	No additional activity; usual activities of daily living	Self-made questionnaire; Best brand FYS-I type electronic reaction tester	After interventions, the conception that older people should be immediately raised after falls in the intervention group was significantly lower than that before the intervention. The rate of adopting measures of preventing falls significantly increased in the intervention group. Before interventions, there was no significant difference in static balance ability, posture control ability, dynamic …
Qiu X, et al.[80]	Chinese	Fujian	Unknown	2016	98	RCT	Unclear	Unclear	Multiple	usual care; general falls prevention advice	Self-made questionnaire	The incidence of falls, knowledge of fall risk factors and nursing satisfaction scores in the observation group were statistically significant different from those in the control group.
Liao SH, et al.[81]	Chinese	Guangdong	Unknown	2016	100	RCT	Unclear	Unclear	Multiple	usual care; general falls prevention education	Self-made questionnaire	After the intervention, the falls prevention awareness was 90% in the intervention group and 60% in the control group. The incidence of falls was 2% in the intervention group and 24% in the control group.
Wu YQ, et al.[82]	Chinese	Hebei	Unknown	2016	90	RCT	Unclear	Unclear	Multiple	usual care	Self-made questionnaire	After the intervention, the falls due to the home environment risk factor in the intervention group were significantly better than those in the control group.
Yun FX, et al.[83]	Chinese	Guangdong	Urban	2016	22	RCT	Unclear	12 weeks	Single	usual activities of daily living	Lower limb strength test, static balance test	After 12 weeks intervention, the time of sit and stand 6 times in the intervention group was significantly shortened. The total path length, peripheral area, unit area and X axis offset in the interventon group were also significantly improved.
Hu SM, et al.[84]	Chinese	Fujian	Urban	2016	428	Longitudinal	Unclear	2 year	Multifactorial	-	Self-made questionnaire, Modified falls risk for older people in the community screening tool (MFROP-Com)	After the intervention, the incidence of falls significantly decreased from 32.4% to 16.6%.
Tao YL, et al.[85]	Chinese	Guangdong	Urban	2017	89	RCT	Unclear	1 year	Multifactorial	general falls prevention adivce; falls prevention education every half a year	Tinetti Gait and Balance Test (TGBT); Modified falls risk for older people in the community screening tool (MFROP-Com)	Less incidence of falls, higher TGBT, and lower MFROP-Com score in the intervention group compared to the control group after interventions.
Meng FY, et al.[86]	Chinese	Jiangshu	Urban	2017	60	RCT	Unclear	6 months	Single	Strength exercises	Self-made questionnaire; Modified falls efficacy scale (MFES); Portable gait analysis platform	Stand phase and swing phase of the affected side, swing strength, foot fall, pre-swing angle, stride frequency and stride time variability in the interventiongroup after 8-week training suggested statistical significance (P≤0.05) and fall efficacy in the intervention group showed statistical significance (P≤0.05). Before the intervention, there were 14 cases (48.28%) of patients fearing of fall i…
Wang DZ, et al.[87]	Chinese	Beijing	Urban	2017	250	RCT	Unclear	1 year	Single	usual activities of daily living	Self-made questionnaire	Older people who received the targeted fall prevention knowledge education had a lower fall rate than older people who did not receive the education.
Tian YQ, et al.[88]	Chinese	Beijing	Urban	2017	80	RCT	Unclear	6 months	Multiple	general falls prevention education	Self-made questionnaire	The incidence of falls in the intervention group was significantly lower than that in the control group. The falls prevention knowledge in the intervention group was significantly better than that in the control group.
Yang XM, et al.[89]	Chinese	Sichuan	Urban	2017	80	RCT	Unclear	Unclear	Multiple	usual care	Self-made questionnaire	After the intervention, the falls prevention awareness in the intervention group is significantly higher than that in the control group. The incidence of falls in the intervention group is significantly lower than that in the control group.
LanLi R, et al.[90]	Chinese	Yunnan	Urban	2017	90	RCT	Unclear	3 months	Multiple	usual care	Self-made questionnaire	After the intervention, the incidence of falls in the interventon group (42.2%) was significantly lower than that in the control group (68.9%). The falls prevention awareness in the intervention group (93.3%) was significantly higher than that in the control group (77.8%).
Ba HB, et al.[91]	Chinese	Sichuan	Urban	2017	71	RCT	Unclear	24 weeks	Single	Usual acitivitie of daily living	American Biodex balance tester, German IsoMed 2000 isokinetic muscle tester, Finnish Maga WinT8 channel surface electromyography analyzer	After the 24 weeks intervention, in the static balance test, there was a decrease in the Sway index in standing on a fixed platform/sponge mat with eyes closed. In the dynamic balance test, the score of backward was increased; the absolute/explosive force of knee joint flexion, and the force and explosive force of ankle joint extension were increased; the anterior response latency of tibialis ant…
Wu H, et al.[92]	Chinese	Shaanxi	Unknown	2017	114	RCT	Unclear	20 months	Multifactorial	Usual care; general activities of daily living	Self-made questionnaire	After the intervention, the score of falls prevention awareness in the intervention group was significantly higher than that in the control group.
Nu QL, et al.[93]	Chinese	Hubei	Urban	2018	100	RCT	Unclear	Unclear	Multiple	usual care	Self-made questionnaire	After interventions, the total incidence of falls in the study group was 5.71%, which was significantly lower than that of the control group. The cognitive status of the fall risk factors in the study group was significantly higher than that before the nursing and also significantly higher than the control group.
Yang Z, et al.[94]	Chinese	Chongqing	Urban	2018	80	RCT	Unclear	12 weeks	Single	usual physical exercise	Self-made questionnaire, one-leg stand time with eyes closed, center of pressure (COP) track as standing with eyes closed in 30 seconds, maximum distance of COP tilting, Timed Up and Go Test (TUGT) and standing up and sitting down in 30 seconds	The one-leg stand time with eyes closed, center of pressure track as standing with eyes closed in 30 seconds, maximum distance of center of pressure tilting, timed up and go test and standing up and sitting down in 30 seconds had been improved after the training. These tests had also been improved more in the intervention group than in the control group.
Hu ZJ, et al.[95]	Chinese	Tianjin	Urban	2018	248	RCT	Unclear	Unclear	Multifactorial	general falls prevention education	Self-made questionnaire	After the intervention, the incidence of falls in the intervention group was significantly lower than that in the control group. The awareness of falls prevention knowledge in the intervention group was significantly higher than that in the control group.
Gui RL, et al.[96]	Chinese	Shanghai	Urban	2018	300	Longitudinal	Unclear	1 year	Single	-	Self-made questionnaire	The falls prevention awareness of older people after the intervention was significantly higher than before. The incidence of falls of older peole after the intervention was also significantly lower than before.
Qiu YY, et al.[97]	Chinese	Jiangshu	Unknown	≤2008	53	RCT	Unclear	10 weeks	Single	usual activities of daily living	Self-made questionnaire, one-leg stand time (OLS), 10m round-trip walking, straight body flexion flexibility, reaction time test	Taijiquan exercises can significantly increase single leg supporting time and strengthen both straightly body anteflect and response ability for senile people．However，in terms of ten meter to and fro walking time, there was no statistical significant difference between the two group cases.
Wu ML, et al.[98]	Chinese	Hubei	Urban	≤2011	300	RCT	Unclear	6 months	Multifactorial	general falls prevention education	Self-made questionnaire	After the intervention, the falls prevention awareness in the intervention group was significantly higher than that in the control group. The incidence of falls in the intervention group was significantly lower than that in the control group.
Yang SL, et al.[99]	Chinese	Hunan	Urban	≤2012	40	RCT	Unclear	Unclear	Single	usual care	Self-made questionnaire; Pressure Distribution Measurement System	After the intervention, the maximum load of the toes of the intervention group increased, which was significantly higher than other parts. This could be conducive to pushing the body forward. The foot bath can increase the angle of the foot back and the load of the toes during walking, and has a good effect on improving the gait of and preventing falls in older women.
Cai YB, et al.[100]	Chinese	Zhejiang	Urban	≤2014	326	RCT	Unclear	12 months	Multifactorial	usual activities of daily living	Self-made questionnaire	After the nursing intervention, the fall rate in the intervention group was significantly lower than that in the control group.
Yang JY, et al.[101]	Chinese	Shanghai	Urban	≤2014	180	RCT	Unclear	Unclear	Multifactorial	Usual care	Self-made questionnaire	After the intervention, the incidence of falls in the intervention group (13.34%) was significantly lower than that in control group (37.78%).
Guo LY, et al.[102]	Chinese	Hebei	Urban	≤2015	168	Longitudinal	Unclear	Unclear	Multiple	-	Self-made questionnaire	After the intervention, the incidence of falls in the intervention group (7.14%) was significantly lower than that in the control group (15.47%). The falls prevention awareness (91.66%) was significantly better than that in the control group (58.33%).
Fan XY, et al.[103]	Chinese	Inner Monglia	Rural	≤2016	30	RCT	Unclear	6 months	Multiple	regularly general falls prevention education	Self-made questionnaire	The falls prevention awareness in the intervention group was significantly higher that that in the control group. The fall rate in the intervention group was significantly lower than that in the control group.
Gao R, et al.[104]	Chinese	Hubei	Urban	≤2016	160	RCT	Unclear	Unclear	Multiple	general falls prevention education	Self-made questionnaire, Activities of Daily Living (ADL)	After the intervention, the falls prevention awareness in the control group and the intervention group was 63.88% and 92.45% respectively. The falls prevention awareness in the intervention group was significantly higher than that in the control group. After the intervention, the incidence of falls in the control group and the intervention group were 15.27% and 5.68% respectively. The incidence o…
Tang F, et al.[105]	Chinese	Shanghai	Urban	≤2018	100	RCT	Unclear	1 year	Multiple	general falls prevention education	Self-made questionnaire	Less incidence of falls in the intervention group, but no difference for the incidence of facture between the intervention group and the control group
Hong D, et al.[106]	Chinese	Zhejiang	Urban	≤2018	80	RCT	Unclear	6 months	Multifactorial	4 times general falls prevention education	Self-made questionnaire, Modified falls efficacy scale (MFES)	After the intervention, the level of fear of falls and balance ability in the intervention was significantly better than that at the baseline and in the control group．No significant difference was found in occurrence of falls between two groups after the intervention. There were significantly differences before and after the intervention in two groups．
Liu M, et al.[107]	Chinese	Yunnan	Urban	≤2019	16	Longitudinal	Unclear	6 months	Multiple	_	Self-made questionnaire	No falls in 6 months.
Zhao Y, et al.[108]	Chinese	Jiangshu	Urban	≤2019	90	RCT	Unclear	9 months	Multifactorial	usual activities of daily living; falls prevention consultation	Self-made questionnaire	After the intervention, the falls prevention knowledge, cognition and behavior in the intervention group were significantly better than those in the control group. The incidence of falls in the intervention group was significantly lower than that in the control group.
Wang K, et al.[109]	Chinese	Shanghai	Urban	≤2009	248	Cross-over RCT	Unclear	12 months	Multiple	Usual care	Self-made questionnaire, PH-A type balance function detection training system, Audio Visual tracking, Digit cancellation test, Attention inspection	After therapeutic recreation, the functions of audition tracing, attention span, attention persistence, balance ability of intervention groups was improved. The incidence of falls and fallers in the intervention group significantly decreased, but there was no change in the control group. The fear of falling in the intervention group was significantly less than that in the control group. The falls…
Xia QH, et al.[110]	English	Shanghai	Urban	≤2010	2310	Cluster RCT	Unclear	18 months	Multiple	Usual level of exercise	Self-made questionnaire, Environmental inspection	After intervention, 7.19% of the intervention community sample reported falls, compared with 17.86% of the control community sample. The annual fall rate decreased by 10.52% in the intervention communities, whereas the difference in control communities was not statistically significant.
Zhuang J, et al.[111]	English	Shanghai	Urban	≤2014	56	RCT	Unclear	12 weeks	Single	Usual level of exercise	30-second chair stand test (CS-30), Timed Up and Go Test (TUGT), Functional Reach (FR) Test, Star Excursion Balance Tests (SEBTs), isokinetic dynamometer, a 15 m track at self-preferred speed test, a ceveland Clinic marker set, an eight-camera VICON motion analysis system	After 12 weeks, the intervention group showed a 17.6% improvement in the timed up and go test, accompanied by a 54.7% increase in the 30-second chair stand test score. Significant increases in the score of star excursion balance tests, and the strength of the extensor and flexor muscles at knee and ankle joints were also observed. In addition, the intervention group walked at a faster speed with …
Cao ZJ, et al.[112]	Chinese	Shanghai	Urban	≤2014	3466	Longitudinal	Unclear	2 years	Multiple	Compare random samples of intervened participants pre and post intervention	Self-made questionnaire	After the intervention, the incidence of falls decreased from 6.8% to 3.4% among people aged between 71 and 80 years old and from 9.3% and 5.8% among people aged 80 years old and over. After the intervention, the score of exercise self-efficacy of the older people also significantly increased.
Liu XH, et al.[113]	Chinese	Xinjiang Uygur	Urban	≤2015	100	RCT	Unclear	unclear	Multiple	Usual care	Self-made questionnaire	After the intervention, some home environment risk factors of falls was significantly reduced in the intervention group compared with the control group.
Lv B, et al.[114]	Chinese	Shandong	Urban	≤2016	240	RCT	Unclear	unclear	Multiple	Fall prevention education	Self-made questionnaire	After the intervention, the incidence of falls in the intervention group was higher than that in the control group. The falls prevention awareness in the intervention group was significantly better than that in the control group.
Gao ML, et al.[115]	Chinese	Beijing	Urban	≤2016	200	RCT	Unclear	24 months	Multifactorial	Health education	Self-made questionnaire, Activities of Daily Living (ADL) scale	After the one year intervention, the incidence of falls in the intervention group (8.0%) was significantly less than that in the control group (18.0%). The medical expense in the intervention group was significantly less than that in the control group. The ADL score in the intervention group were significantly improved compared to that in the control group. After the two years intervention, the i…
Deng XQ, et al.[116]	Chinese	Tianjin	Urban	≤2017	100	RCT	Unclear	unclear	Multiple	Usual care	Self-made questionnaire	After the intervention, the incidence of falls in the intervention group (2.0%) was significantly lower than that in the control group (14.0%). The falls prevention awareness in the intervention group was significantly higher than that in the control group.
Wu X, et al.[117]	Chinese	Beijing	Urban	≤2017	60	RCT	Unclear	30 days	Single	Usual level of exercise	Morse Fall Scale (MFS), Berg Balance Scale (BBS), Timed UP and Go Test (TUGT), Self-rating anxiety scale (SAS), SF-36	After the intervention, all indicators in the intervention group were significantly better than those in the control group.
