# Supplementary material for: Falls prevention interventions for community-dwelling older people living in mainland China: a narrative systematic review
Source: BMC Health Serv Res. 2020 Aug 28;20:808. doi: 10.1186/s12913-020-05645-0 (PMC7456050; doi:10.1186/s12913-020-05645-0)
Supplement: Supplementary file 2 — Additional file 2. The types, categories and components of falls prevention of all eligible studies. [file 12913_2020_5645_MOESM2_ESM.xlsx]

## Sheet: Figure 1
		Exercise													Medication						Surgery					Management of urinary incontinence				Fluid or nutrition therapy				Psychological intervention				Environment/assistive technology							Social environment
Authors	Study design	Supervised	Unsupervised	Mixed	Unclear		Gait, balance and functional training	Strength/resistance exercises	Flexibility exercises	3D training	General physical activity	Endurance training or others.	General description		Vitamin D	Calcium supplementation	Medication withdrawal	Dose reduction or increase, substitution or provision	General description		Cataract extraction	Pacemaker provision	Pediatric surgery or others	General description		Assisted toileting	Bladder retraining	General description		Fluid therapy	Nutrition therapy	General description		Individual cognitive (behavioural) interventions	Group cognitive (behavioural) interventions	General description		Furnishings and adaptations to homes and other premises;	Aids for personal mobility	Aids for communication and signalling	Body-worn aids for personal care and protection	Aids for communication	General description		Staff ratio	Staff training	Service model change	Telephone support	Caregiver training
Shi J, et al.[17]	Longitudinal				×								×						×																×								×
Li W, et al.[18]	RCT	×								×									×																								×
Yan Q, et al.[19]	Longitudinal																																					×	×
Yan YY, et al.[20]	Longitudinal																																					×									×
Zhuang J, et al.[21]	Longitudinal			×			×	×	×	×	×
Zhang LL, et al.[22]	Longitudinal	×					×																															×
Wan QP, et al.[23]	Longitudinal																																					×
Duan F, et al.[24]	RCT	×					×	×	×
Deng YN, et al.[25]	RCT				×								×						×
Sun XL, et al.[26]	Longitudinal	×					×	×
GuLan DM, et al.[27]	Longitudinal																																					×	×
Wang J, et al.[28]	Longitudinal	×					×								×	×	×	×																×				×	×							×	×
Ma CH, et al.[29]	Longitudinal	×					×	×							×	×																		×				×
Zhang C, et al.[30]	RCT	×											×						×																			×
Wang YH, et al.[31]	RCT
Feng MM, et al.[32]	RCT	×					×	×
Mao XR, et al.[33]	RCT				×		×						×						×																								×
Jiang CX, et al.[34]	Longitudinal				×								×						×																								×
Zhang CG, et al.[35]	RCT				×						×																							×				×
Xie Y, et al.[36]	RCT	×					×	×										×																				×
Liu YC, et al.[37]	RCT				×		×				×																																×
Liu XY, et al.[38]	Longitudinal	×								×
Chen LP, et al.[39]	Longitudinal																																	×
Yang SL, et al.[40]	RCT	×					×	×	×		×
Tang LJ, et al.[41]	RCT			×			×	×	×		×
Zheng WJ, et al.[42]	RCT																		×																	×							×
Xie XF, et al.[43]	RCT				×								×						×																	×							×
Ren HJ, et al.[44]	RCT	×					×	×	×
Liu XY, et al.[45]	RCT	×								×
Zhan JH, et al.[46]	RCT														×	×		×																×				×
Guan SH, et al.[47]	RCT																		×																	×										×
Li YL, et al.[48]	RCT	×					×	×							×	×																						×
Liu LD, et al.[49]	RCT	×					×	×							×	×																		×				×
Zhang X, et al.[50]	Longitudinal	×					×	×							×	×																		×				×
Mei D, et al.[51]	Longitudinal																																										×
Zhao D, et al.[52]	RCT			×				×		×																								×									×
Zhou LL, et al.[53]	RCT																		×																	×							×
You MY, et al.[54]	RCT				×								×						×																								×
Ou YB, et al.[55]	RCT				×								×						×																								×
Tao WY, et al.[56]	RCT	×											×						×															×									×
Deng XW, et al.[57]	Cluster RCT				×								×						×																	×
Xiao Y, et al.[58]	RCT				×		×								×	×			×																			×
Liu X, et al.[59]	RCT	×								×																								×									×
Ji YQ, et al.[60]	RCT				×		×								×	×		×																				×
Zhang RL, et al.[61]	RCT				×								×		×	×
Li W, et al.[62]	RCT																																										×			×	×
Chen CF, et al.[63]	RCT	×								×
Zhang J, et al.[64]	RCT	×					×
Mou YD, et al.[65]	RCT		×										×						×																								×
Ma HX, et al.[66]	RCT				×								×						×																								×
Li DY, et al.[67]	RCT				×								×						×																								×
Zhou LW, et al.[68]	Longitudinal				×					×	×					×																											×
Lu HL, et al.[69]	RCT				×								×		×	×																											×
Liang YY, et al.[70]	RCT	×					×								×	×																						×
Li J, et al.[71]	RCT		×				×	×							×	×		×																×				×
Li H, et al.[72]	RCT	×					×	×
Li J, et al.[73]	RCT	×					×	×							×	×		×																				×
Jiang CY, et al.[74]	Longitudinal				×		×			×					×	×	×	×																				×	×
Guo YF, et al.[75]	Longitudinal	×									×								×																			×	×
Guo YF, et al.[76]	Longitudinal	×									×																											×
Zeng YY, et al.[77]	RCT				×								×																					×									×			×
Yuan Y, et al.[78]	RCT				×					×									×																			×	×			×
Wang JY, et al.[79]	RCT	×					×	×	×																													×
Qiu X, et al.[80]	RCT				×								×		×	×																						×
Liao SH, et al.[81]	RCT																																					×
Wu YQ, et al.[82]	RCT	×					×								×	×																						×
Yun FX, et al.[83]	RCT	×								×
Hu SM, et al.[84]	Longitudinal	×					×	×									×	×																				×									×	×
Tao YL, et al.[85]	RCT	×					×										×	×																				×	×
Meng FY, et al.[86]	RCT	×					×	×	×
Wang DZ, et al.[87]	RCT
Tian YQ, et al.[88]	RCT	×								×	×
Yang XM, et al.[89]	RCT				×					×	×				×	×																						×
LanLi R, et al.[90]	RCT	×					×	×							×	×																						×
Ba HB, et al.[91]	RCT	×					×
Wu H, et al.[92]	RCT																		×															×				×
Nu QL, et al.[93]	RCT		×								×								×
Yang Z, et al.[94]	RCT	×						×
Hu ZJ, et al.[95]	RCT																																	×
Gui RL, et al.[96]	Longitudinal
Qiu YY, et al.[97]	RCT	×								×
Wu ML, et al.[98]	RCT	×								×	×						×																	×				×									×
Yang SL, et al.[99]	RCT
Cai YB, et al.[100]	RCT				×								×						×																	×		×
Yang JY, et al.[101]	RCT																		×																								×			×	×
Guo LY, et al.[102]	Longitudinal	×									×				×	×																						×
Fan XY, et al.[103]	RCT				×						×				×	×	×	×																				×			×
Gao R, et al.[104]	RCT																																					×
Tang F, et al.[105]	RCT	×								×					×	×
Hong D, et al.[106]	RCT	×								×
Liu M, et al.[107]	Longitudinal	×								×																																				×
Zhao Y, et al.[108]	RCT																																					×
Wang K, et al.[109]	Cross-over RCT				×		×				×																																×
Xia QH, et al.[110]	Cluster RCT		×				×					×							×															×	×								×			×
Zhuang J, et al.[111]	RCT	×					×	×	×	×
Cao ZJ, et al.[112]	Longitudinal	×					×			×
Liu XH, et al.[113]	RCT																																										×
Lv B, et al.[114]	RCT				×								×						×																								×
Gao ML, et al.[115]	RCT				×								×																							×
Deng XQ, et al.[116]	RCT																		×																			×	×
Wu X, et al.[117]	RCT	×								×
	Total	44	4	3	27		35	22	8	21	15	1	20		21	22	6	10	27		0	0	0	0		0	0	0		0	0	0		16	2	7		39	8	0	1	1	26		0	7	6	1	0
[truncated: 12 more columns]
