# Supplementary material for: Falls prevention interventions for community-dwelling older people living in mainland China: a narrative systematic review
Source: BMC Health Serv Res. 2020 Aug 28;20:808. doi: 10.1186/s12913-020-05645-0 (PMC7456050; doi:10.1186/s12913-020-05645-0)
Supplement: Supplementary file 3 — Additional file 3. The outcome types of all eligible studies. [file 12913_2020_5645_MOESM3_ESM.xlsx]

## Sheet: Figure 2
		Fall incidence			Fall-related injuries				Fall-related physical performance								Other outcomes related to falls
Authors	Study design	Fallers per person	Fall events per person		Facture events per person	Hospital admissions per person	Medical cost		The risk of falling	Balance ability	Gait	Flexibility	Reaction time	Muscle strength	Function ability of sensors		Psychological risk	Environmental risk	Prevention awareness	Quality of life		Total
Shi J, et al.[17]	Longitudinal	×																	×			2
Li W, et al.[18]	RCT	×																×	×			3
Yan Q, et al.[19]	Longitudinal	×																×				2
Yan YY, et al.[20]	Longitudinal	×																	×			2
Zhuang J, et al.[21]	Longitudinal									×	×	×										3
Zhang LL, et al.[22]	Longitudinal																		×			1
Wan QP, et al.[23]	Longitudinal	×	×			×												×				4
Duan F, et al.[24]	RCT								×	×			×									3
Deng YN, et al.[25]	RCT	×																				1
Sun XL, et al.[26]	Longitudinal	×																				1
GuLan DM, et al.[27]	Longitudinal	×																				1
Wang J, et al.[28]	Longitudinal	×																	×			2
Ma CH, et al.[29]	Longitudinal	×																				1
Zhang C, et al.[30]	RCT	×																	×			2
Wang YH, et al.[31]	RCT	×																				1
Feng MM, et al.[32]	RCT									×		×										2
Mao XR, et al.[33]	RCT	×																	×			2
Jiang CX, et al.[34]	Longitudinal	×																	×			2
Zhang CG, et al.[35]	RCT	×																	×			2
Xie Y, et al.[36]	RCT		×																			1
Liu YC, et al.[37]	RCT	×																				1
Liu XY, et al.[38]	Longitudinal									×							×					2
Chen LP, et al.[39]	Longitudinal																		×	×		2
Yang SL, et al.[40]	RCT								×	×		×	×	×								5
Tang LJ, et al.[41]	RCT								×	×												2
Zheng WJ, et al.[42]	RCT	×																	×	×		3
Xie XF, et al.[43]	RCT	×																	×			2
Ren HJ, et al.[44]	RCT	×							×	×				×								4
Liu XY, et al.[45]	RCT								×								×	×				3
Zhan JH, et al.[46]	RCT	×	×																			2
Guan SH, et al.[47]	RCT		×														×			×		3
Li YL, et al.[48]	RCT	×																	×			2
Liu LD, et al.[49]	RCT	×																	×			2
Zhang X, et al.[50]	Longitudinal	×																	×			2
Mei D, et al.[51]	Longitudinal	×																×				2
Zhao D, et al.[52]	RCT								×								×			×		3
Zhou LL, et al.[53]	RCT	×																		×		2
You MY, et al.[54]	RCT	×																	×			2
Ou YB, et al.[55]	RCT								×	×	×											3
Tao WY, et al.[56]	RCT	×																				1
Deng XW, et al.[57]	Cluster RCT																		×			1
Xiao Y, et al.[58]	RCT	×																				1
Liu X, et al.[59]	RCT	×			×																	2
Ji YQ, et al.[60]	RCT	×																	×			2
Zhang RL, et al.[61]	RCT	×			×														×			3
Li W, et al.[62]	RCT	×																		×		2
Chen CF, et al.[63]	RCT								×											×		2
Zhang J, et al.[64]	RCT								×													1
Mou YD, et al.[65]	RCT		×		×																	2
Ma HX, et al.[66]	RCT	×																	×			2
Li DY, et al.[67]	RCT	×																	×			2
Zhou LW, et al.[68]	Longitudinal																		×			1
Lu HL, et al.[69]	RCT	×																	×			2
Liang YY, et al.[70]	RCT	×																	×			2
Li J, et al.[71]	RCT	×																	×			2
Li H, et al.[72]	RCT		×							×	×											3
Li J, et al.[73]	RCT	×			×																	2
Jiang CY, et al.[74]	Longitudinal	×							×									×	×			4
Guo YF, et al.[75]	Longitudinal	×																	×			2
Guo YF, et al.[76]	Longitudinal	×			×														×			3
Zeng YY, et al.[77]	RCT	×																	×			2
Yuan Y, et al.[78]	RCT	×								×				×					×			4
Wang JY, et al.[79]	RCT									×	×		×						×			4
Qiu X, et al.[80]	RCT	×																	×			2
Liao SH, et al.[81]	RCT		×																×			2
Wu YQ, et al.[82]	RCT	×																	×			2
Yun FX, et al.[83]	RCT									×												1
Hu SM, et al.[84]	Longitudinal	×																				1
Tao YL, et al.[85]	RCT		×						×	×												3
Meng FY, et al.[86]	RCT										×						×					2
Wang DZ, et al.[87]	RCT	×																				1
Tian YQ, et al.[88]	RCT		×																×			2
Yang XM, et al.[89]	RCT		×																×			2
LanLi R, et al.[90]	RCT	×																	×			2
Ba HB, et al.[91]	RCT									×		×		×								3
Wu H, et al.[92]	RCT	×																	×			2
Nu QL, et al.[93]	RCT	×																	×			2
Yang Z, et al.[94]	RCT													×								1
Hu ZJ, et al.[95]	RCT	×																	×			2
Gui RL, et al.[96]	Longitudinal	×																	×			2
Qiu YY, et al.[97]	RCT									×		×	×									3
Wu ML, et al.[98]	RCT	×			×														×			3
Yang SL, et al.[99]	RCT										×	×										2
Cai YB, et al.[100]	RCT	×			×	×																3
Yang JY, et al.[101]	RCT	×																				1
Guo LY, et al.[102]	Longitudinal	×																	×			2
Fan XY, et al.[103]	RCT	×																	×			2
Gao R, et al.[104]	RCT	×																	×			2
Tang F, et al.[105]	RCT	×			×																	2
Hong D, et al.[106]	RCT									×							×					2
Liu M, et al.[107]	Longitudinal	×																				1
Zhao Y, et al.[108]	RCT	×																	×			2
Wang K, et al.[109]	Cross-over RCT	×	×							×					×							4
Xia QH, et al.[110]	Cluster RCT	×	×															×	×			4
Zhuang J, et al.[111]	RCT									×	×	×		×								4
Cao ZJ, et al.[112]	Longitudinal	×																×				2
Liu XH, et al.[113]	RCT																	×				1
Lv B, et al.[114]	RCT	×																	×			2
Gao ML, et al.[115]	RCT	×					×													×		3
Deng XQ, et al.[116]	RCT	×																	×			2
Wu X, et al.[117]	RCT								×	×							×			×		4
	Total	67	12		8	2	1		12	19	7	7	4	6	1		7	9	49	9
